# Supplementary material for: Sharing Vitamin B12 between Bacteria and Microalgae Does Not Systematically Occur: Case Study of the Haptophyte Tisochrysis lutea
Source: Microorganisms. 2022 Jul 1;10(7):1337. doi: 10.3390/microorganisms10071337 (PMC9323062; doi:10.3390/microorganisms10071337)
Supplement: Supplementary file 1 [file microorganisms-10-01337-s001.zip]

Archive with 3 entries (2 files):
- microorganisms-1779056-supplementary/
- microorganisms-1779056-supplementary/Supplementary_Figures.pdf
- microorganisms-1779056-supplementary/Supplementary_Tables.xlsx
