# Supplementary material for: Sharing Vitamin B12 between Bacteria and Microalgae Does Not Systematically Occur: Case Study of the Haptophyte Tisochrysis lutea
Source: Microorganisms. 2022 Jul 1;10(7):1337. doi: 10.3390/microorganisms10071337 (PMC9323062; doi:10.3390/microorganisms10071337)
Supplement: Supplementary file 1 [file microorganisms-10-01337-s001.zip › microorganisms-1779056-supplementary/Supplementary_Tables.xlsx]

## Sheet: S1
Supplementary Table S1. Parameters of T. lutea co-culture experiments with live bacteria, with or without cobalamin input.
	Mean				Standard_Deviation
Time (days)	Halomonas - B12	Halomonas + B12	Phaeobacter porticola - B12	Phaeobacter porticola + B12	Halomonas - B12	Halomonas + B12	Phaeobacter porticola - B12	Phaeobacter porticola + B12
0	3.82232	4.03713	4.91074	2.81958	0.267595	1.10881	2.98481	0.661634
0.895833	11.7518	13.328	1.71844	1.0795	0.377399	0.870132	0.521394	0.320831
4.10417	8.73686	4.64785	1.96472	6.22389	0.735904	2.63233	0.910078	1.46834
6.89583	12.7111	3.85389	1.98607	5.45695	5.9479	1.48694	0.793544	0.432388
12.8958	9.02169	0.198205	2.00736	0.28429	3.68571	0.0854377	2.79994	0.0907391
18.8833	9.54934	0.360217	1.51655	0.361591	3.04864	0.200726	1.47871	0.0386564
21.8833	6.42202	0.791963	4.93472	0.37352	5.86278	0.879094	7.58558	0.168958

## Sheet: S2A
Supplementary Table S2A. Details of the metabarcoding analyses of T. lutea growth experiment with a microbial consortium and without vitamin B12. The number of EC corresponds to the number of cobalamin biosynthetic reactions predicted by each ASV, by referring to the MetaCyc database.
			Number of reads per replicate			Contribution to the total reads per replicate
ASV_ID	Percentage_reads	Sum_reads	Rep1	Rep2	Rep3	Rep1	Rep2	Rep3	Kingdom	Phylum	Class	Order	Family	Genus	Species	EC_Number
10de5e65f780a2643885794f165f3b99	30.2566	59896	10802	26334	22760	17.453	39.1858	33.0502	Bacteria	Firmicutes	Bacilli	Bacillales	Bacillaceae	Bacillus		11
8110a9a68ab9a31612dd103b709f8ff2	25.6713	50819	25971	8735	16113	41.9618	12.9979	23.398	Bacteria	Spirochaetota	Spirochaetia	Spirochaetales	Spirochaetaceae	Alkalispirochaeta	uncultured_bacterium	2
38697fb4783021840efb7c899224f5b5	12.6697	25081	4445	11118	9518	7.18187	16.5439	13.8212	Bacteria	Firmicutes	Bacilli	Bacillales	Bacillaceae	Bacillus	Bacillus_oceanisediminis	11
8b801620fe806e64ec9cebd2b55c2ccf	8.80279	17426	4401	6664	6361	7.11077	9.91622	9.23691	Bacteria	Proteobacteria	Alphaproteobacteria	Sphingomonadales	Sphingomonadaceae	Porphyrobacter		1
9b4b2058e8dab1760a43656a80ec927f	4.28672	8486	1464	3653	3369	2.36541	5.43577	4.89218	Bacteria	Firmicutes	Bacilli	Bacillales	Bacillaceae	Bacillus		11
5c6571412ec0065b85a2888be725579b	3.95181	7823	1367	3386	3070	2.20869	5.03847	4.458	Bacteria	Firmicutes	Bacilli	Bacillales	Bacillaceae	Bacillus	Bacillus_oceanisediminis	11
89410b090f6a3755f5ecf6df42ea4968	3.7649	7453	4104	1009	2340	6.63091	1.50142	3.39795	Bacteria	Spirochaetota	Spirochaetia	Spirochaetales	Spirochaetaceae	Alkalispirochaeta	uncultured_bacterium	2
d4466eb6e27f848723b5cf50892c1652	2.57476	5097	2000	2585	512	3.23144	3.84655	0.743484	Bacteria	Proteobacteria	Alphaproteobacteria	Sphingomonadales	Sphingomonadaceae	Sphingobium	Sphingobium_xenophagum	8
e593fd57f2a7939560ff3295070af335	1.2154	2406	2040	258	108	3.29606	0.383911	0.156829	Bacteria	Proteobacteria	Alphaproteobacteria	Rhodobacterales	Rhodobacteraceae			12
942886118c514b9b6b4cfe3aba393f37	1.18862	2353	979	1151	223	1.58179	1.71272	0.323822	Bacteria	Proteobacteria	Alphaproteobacteria	Caulobacterales	Hyphomonadaceae	Hyphomonas		6
56fb2137f593f44cbcc60c337a17503f	1.0295	2038	190	0	1848	0.306986	0	2.68351	Bacteria	Proteobacteria	Gammaproteobacteria	Cellvibrionales	Porticoccaceae	Porticoccus	uncultured_bacterium	0
3676723915181adcf38b5d0efec6a3b6	0.900182	1782	1255	211	316	2.02773	0.313974	0.458869	Bacteria	Bacteroidota	Bacteroidia	Flavobacteriales	Flavobacteriaceae	Ulvibacter	Altibacter_lentus	0
e03d9a5c3e4abea1a8fdccafba172f83	0.804708	1593	370	461	762	0.597816	0.685981	1.10651	Bacteria	Actinobacteriota	Actinobacteria	Corynebacteriales	Nocardiaceae	Rhodococcus		14
3a8f4b97d3d2d46b09b53035dad43e19	0.464235	919	576	260	83	0.930653	0.386887	0.120526	Bacteria	Proteobacteria	Alphaproteobacteria	Sphingomonadales	Sphingomonadaceae	Erythrobacter		7
3f700dd05d14fc54e0ff9ec168a28d43	0.358153	709	592	85	32	0.956505	0.126482	0.0464677	Bacteria	Proteobacteria	Gammaproteobacteria	Nitrosococcales	Methylophagaceae	Methylophaga		6
e3f94167ba5023013a22d2e2853aeda7	0.3137	621	271	276	74	0.437859	0.410696	0.107457	Bacteria	Proteobacteria	Alphaproteobacteria	Sphingomonadales	Sphingomonadaceae	Sphingomonas		6
8a5452d0810d108fd8f7a603970ef540	0.217216	430	162	252	16	0.261746	0.374983	0.0232339	Bacteria	Proteobacteria	Gammaproteobacteria	Cellvibrionales	Porticoccaceae	Porticoccus	uncultured_bacterium	0
e70abf362fca1cfbcaa43acc8a02ec8e	0.203576	403	22	26	355	0.0355458	0.0386887	0.515501	Bacteria	Proteobacteria	Alphaproteobacteria	Rhodospirillales	Magnetospiraceae	Magnetospira		1
a6ab47d5fb43012303c9bde364f7c628	0.190948	378	39	85	254	0.063013	0.126482	0.368838	Bacteria	Bacteroidota	Bacteroidia	Flavobacteriales	Flavobacteriaceae	Gilvibacter	uncultured_bacterium	0
d24e52d52c2a3b4ad326eef83163cb27	0.142453	282	65	147	70	0.105022	0.21874	0.101648	Bacteria	Proteobacteria	Gammaproteobacteria	Alteromonadales	Alteromonadaceae	Alteromonas		1
2a00023f595efdc6e8a45dbcb72e0997	0.136391	270	126	0	144	0.20358	0	0.209105	Bacteria	Bacteroidota	Bacteroidia	Flavobacteriales	Flavobacteriaceae	uncultured	uncultured_Flavobacterium	0
3120fd3e8e9408b431ad4a34bd5e1fda	0.0853708	169	87	30	52	0.140567	0.0446409	0.0755101	Bacteria	Proteobacteria	Alphaproteobacteria	Rhodobacterales	Rhodobacteraceae	Sulfitobacter		14
9125d4ce0a7b21f6a79fca73598bc020	0.0767832	152	115	17	20	0.185808	0.0252965	0.0290423	Bacteria	Proteobacteria	Gammaproteobacteria	Alteromonadales	Marinobacteraceae	Marinobacter		1
39f7f5cef99616295d4e12d69bb443b1	0.0697111	138	26	86	26	0.0420087	0.12797	0.037755	Bacteria	Proteobacteria	Alphaproteobacteria	Caulobacterales	Caulobacteraceae	Brevundimonas	Brevundimonas_mediterranea	1
892a7b038bf26e14f3e0dd8e6f6443c8	0.0692059	137	106	21	10	0.171266	0.0312486	0.0145212	Bacteria	Proteobacteria	Alphaproteobacteria	NRL2	NRL2	NRL2	alpha_proteobacterium	11
295868fc9ca151ee6ba4d5aa37d338bc	0.0671853	133	71	36	26	0.114716	0.053569	0.037755	Bacteria	Proteobacteria	Gammaproteobacteria	Alteromonadales	Marinobacteraceae	Marinobacter		7
fe54ca22ce289759fbc8ab9c9a7dc014	0.0621338	123	12	75	36	0.0193886	0.111602	0.0522762	Bacteria	Proteobacteria	Gammaproteobacteria	Alteromonadales	Alteromonadaceae	Alteromonas		2
efb742eb88bc7d9d13de493fbf6adc07	0.0585977	116	36	34	46	0.0581658	0.050593	0.0667974	Bacteria	Proteobacteria	Alphaproteobacteria	Caulobacterales	Hyphomonadaceae	uncultured	uncultured_Alphaproteobacteria	6
8db09fc988dc376892d19812a0950499	0.0484946	96	3	20	73	0.00484715	0.0297606	0.106005	Bacteria	Proteobacteria	Alphaproteobacteria	Rhodobacterales	Rhodobacteraceae			12
bde9812c5038dfde6b4193da20879ce4	0.0469792	93	17	24	52	0.0274672	0.0357127	0.0755101	Bacteria	Bacteroidota	Bacteroidia	Flavobacteriales	Cryomorphaceae	Vicingus	uncultured_bacterium	0
a1c8f910341b433cd5dc67e70039d263	0.0439483	87	0	23	64	0	0.0342247	0.0929355	Bacteria	Proteobacteria	Alphaproteobacteria	Rhodobacterales	Rhodobacteraceae			12
72a33e2081d5b295a7981316a55ff373	0.0409174	81	20	25	36	0.0323144	0.0372007	0.0522762	Bacteria	Bacteroidota	Rhodothermia	Balneolales	Balneolaceae	Balneola	uncultured_Bacteroidetes	0
d601faed638f37140e4ad15c75436ae7	0.0404122	80	44	29	7	0.0710916	0.0431528	0.0101648	Bacteria	Actinobacteriota	Actinobacteria	Micrococcales	Microbacteriaceae			0
feb73ff01d6febc208f8a0b13aa892c8	0.029804	59	29	24	6	0.0468558	0.0357127	0.0087127	Bacteria	Proteobacteria	Alphaproteobacteria	Rhizobiales	Rhizobiaceae	Hoeflea		12
899aed1b176b7e93ccc0432e5a561542	0.0252576	50	42	0	8	0.0678601	0	0.0116169	Bacteria	Proteobacteria	Alphaproteobacteria	Caulobacterales	Hyphomonadaceae	Maricaulis	Maricaulis_maris	1
5df83b1154e362129c38a060a8a7ca80	0.0186906	37	0	18	19	0	0.0267845	0.0275902	Bacteria	Proteobacteria	Gammaproteobacteria	Pseudomonadales	Moraxellaceae	Acinetobacter	Acinetobacter_parvus	3
dae05839648cd51d22059b89772955bb	0.0136391	27	12	0	15	0.0193886	0	0.0217817	Bacteria	Proteobacteria	Alphaproteobacteria	Rhizobiales	Rhizobiaceae	Hoeflea		12
8c59cf8b2b2212968374fedfa4599015	0.013134	26	0	13	13	0	0.0193444	0.0188775	Bacteria	Bacteroidota	Bacteroidia	Flavobacteriales	Crocinitomicaceae	Fluviicola	uncultured_bacterium	0
276b6a0078fd17f2701485c485e3622a	0.00757729	15	7	8	0	0.01131	0.0119042	0	Bacteria	Bacteroidota	Bacteroidia	Flavobacteriales	Flavobacteriaceae	NS3a_marine_group		0
52e5121cab5ea35afd92b1c34dce6f6b	0.00707214	14	0	5	9	0	0.00744014	0.013069	Bacteria	Proteobacteria	Alphaproteobacteria	Rhodobacterales	Rhodobacteraceae	Pseudophaeobacter		14
988d88436f6556796779b97d5ba37dc1	0.00707214	14	0	7	7	0	0.0104162	0.0101648	Bacteria							0
eefa03d252646673fcc2306a1f6f4af9	0.00656698	13	5	6	2	0.00807859	0.00892817	0.00290423	Bacteria	Bacteroidota	Bacteroidia	Cytophagales	Microscillaceae	uncultured	uncultured_Flammeovirgaceae	0
636d09cc540dceaa2f0b16595c6b1433	0.00606183	12	8	0	4	0.0129257	0	0.00580847	Bacteria	Proteobacteria	Gammaproteobacteria	Oceanospirillales	Pseudohongiellaceae	Pseudohongiella		4
08a6b36c25bedf22a9b0a4f7895d1301	0.00505153	10	6	4	0	0.00969431	0.00595212	0	Unassigned							0
5d4cad98a48b96de8d47727df40d9a3c	0.00353607	7	2	2	3	0.00323144	0.00297606	0.00435635	Bacteria	Bacteroidota	Bacteroidia	Flavobacteriales	Flavobacteriaceae	Maribacter		0
c95bfff5606588341abe7808bc24b9be	0.00303092	6	3	0	3	0.00484715	0	0.00435635	Bacteria	Bacteroidota	Bacteroidia	Cytophagales	Cyclobacteriaceae	Marinoscillum	metagenome	0

## Sheet: S2B
Supplementary Table S2B. Enzyme Commission (EC) numbers referring to their corresponding ASV. The data are based on the MetaCyc database.
ASV_ID	EC	Gene
d4466eb6e27f848723b5cf50892c1652	EC:1.14.13.83	cobZ/cobG
e03d9a5c3e4abea1a8fdccafba172f83	EC:1.14.13.83	cobZ/cobG
3120fd3e8e9408b431ad4a34bd5e1fda	EC:1.14.13.83	cobZ/cobG
52e5121cab5ea35afd92b1c34dce6f6b	EC:1.14.13.83	cobZ/cobG
10de5e65f780a2643885794f165f3b99	EC:1.3.1.54	cobK
38697fb4783021840efb7c899224f5b5	EC:1.3.1.54	cobK
9b4b2058e8dab1760a43656a80ec927f	EC:1.3.1.54	cobK
5c6571412ec0065b85a2888be725579b	EC:1.3.1.54	cobK
e593fd57f2a7939560ff3295070af335	EC:1.3.1.54	cobK
e03d9a5c3e4abea1a8fdccafba172f83	EC:1.3.1.54	cobK
3120fd3e8e9408b431ad4a34bd5e1fda	EC:1.3.1.54	cobK
8db09fc988dc376892d19812a0950499	EC:1.3.1.54	cobK
a1c8f910341b433cd5dc67e70039d263	EC:1.3.1.54	cobK
feb73ff01d6febc208f8a0b13aa892c8	EC:1.3.1.54	cobK
dae05839648cd51d22059b89772955bb	EC:1.3.1.54	cobK
52e5121cab5ea35afd92b1c34dce6f6b	EC:1.3.1.54	cobK
10de5e65f780a2643885794f165f3b99	EC:2.1.1.130	cobI
38697fb4783021840efb7c899224f5b5	EC:2.1.1.130	cobI
9b4b2058e8dab1760a43656a80ec927f	EC:2.1.1.130	cobI
5c6571412ec0065b85a2888be725579b	EC:2.1.1.130	cobI
e593fd57f2a7939560ff3295070af335	EC:2.1.1.130	cobI
e03d9a5c3e4abea1a8fdccafba172f83	EC:2.1.1.130	cobI
3120fd3e8e9408b431ad4a34bd5e1fda	EC:2.1.1.130	cobI
892a7b038bf26e14f3e0dd8e6f6443c8	EC:2.1.1.130	cobI
8db09fc988dc376892d19812a0950499	EC:2.1.1.130	cobI
a1c8f910341b433cd5dc67e70039d263	EC:2.1.1.130	cobI
feb73ff01d6febc208f8a0b13aa892c8	EC:2.1.1.130	cobI
dae05839648cd51d22059b89772955bb	EC:2.1.1.130	cobI
52e5121cab5ea35afd92b1c34dce6f6b	EC:2.1.1.130	cobI
10de5e65f780a2643885794f165f3b99	EC:2.1.1.131	cobJ
38697fb4783021840efb7c899224f5b5	EC:2.1.1.131	cobJ
9b4b2058e8dab1760a43656a80ec927f	EC:2.1.1.131	cobJ
5c6571412ec0065b85a2888be725579b	EC:2.1.1.131	cobJ
e593fd57f2a7939560ff3295070af335	EC:2.1.1.131	cobJ
e03d9a5c3e4abea1a8fdccafba172f83	EC:2.1.1.131	cobJ
3120fd3e8e9408b431ad4a34bd5e1fda	EC:2.1.1.131	cobJ
892a7b038bf26e14f3e0dd8e6f6443c8	EC:2.1.1.131	cobJ
8db09fc988dc376892d19812a0950499	EC:2.1.1.131	cobJ
a1c8f910341b433cd5dc67e70039d263	EC:2.1.1.131	cobJ
feb73ff01d6febc208f8a0b13aa892c8	EC:2.1.1.131	cobJ
dae05839648cd51d22059b89772955bb	EC:2.1.1.131	cobJ
52e5121cab5ea35afd92b1c34dce6f6b	EC:2.1.1.131	cobJ
10de5e65f780a2643885794f165f3b99	EC:2.1.1.133	cobM
38697fb4783021840efb7c899224f5b5	EC:2.1.1.133	cobM
9b4b2058e8dab1760a43656a80ec927f	EC:2.1.1.133	cobM
5c6571412ec0065b85a2888be725579b	EC:2.1.1.133	cobM
e593fd57f2a7939560ff3295070af335	EC:2.1.1.133	cobM
e03d9a5c3e4abea1a8fdccafba172f83	EC:2.1.1.133	cobM
3120fd3e8e9408b431ad4a34bd5e1fda	EC:2.1.1.133	cobM
892a7b038bf26e14f3e0dd8e6f6443c8	EC:2.1.1.133	cobM
8db09fc988dc376892d19812a0950499	EC:2.1.1.133	cobM
a1c8f910341b433cd5dc67e70039d263	EC:2.1.1.133	cobM
feb73ff01d6febc208f8a0b13aa892c8	EC:2.1.1.133	cobM
dae05839648cd51d22059b89772955bb	EC:2.1.1.133	cobM
52e5121cab5ea35afd92b1c34dce6f6b	EC:2.1.1.133	cobM
e03d9a5c3e4abea1a8fdccafba172f83	EC:2.1.1.152	cobF
3120fd3e8e9408b431ad4a34bd5e1fda	EC:2.1.1.152	cobF
52e5121cab5ea35afd92b1c34dce6f6b	EC:2.1.1.152	cobF
8110a9a68ab9a31612dd103b709f8ff2	EC:2.4.2.21	cobT
89410b090f6a3755f5ecf6df42ea4968	EC:2.4.2.21	cobT
d4466eb6e27f848723b5cf50892c1652	EC:2.4.2.21	cobT
e593fd57f2a7939560ff3295070af335	EC:2.4.2.21	cobT
942886118c514b9b6b4cfe3aba393f37	EC:2.4.2.21	cobT
e03d9a5c3e4abea1a8fdccafba172f83	EC:2.4.2.21	cobT
3a8f4b97d3d2d46b09b53035dad43e19	EC:2.4.2.21	cobT
3f700dd05d14fc54e0ff9ec168a28d43	EC:2.4.2.21	cobT
e3f94167ba5023013a22d2e2853aeda7	EC:2.4.2.21	cobT
3120fd3e8e9408b431ad4a34bd5e1fda	EC:2.4.2.21	cobT
892a7b038bf26e14f3e0dd8e6f6443c8	EC:2.4.2.21	cobT
295868fc9ca151ee6ba4d5aa37d338bc	EC:2.4.2.21	cobT
efb742eb88bc7d9d13de493fbf6adc07	EC:2.4.2.21	cobT
8db09fc988dc376892d19812a0950499	EC:2.4.2.21	cobT
a1c8f910341b433cd5dc67e70039d263	EC:2.4.2.21	cobT
feb73ff01d6febc208f8a0b13aa892c8	EC:2.4.2.21	cobT
5df83b1154e362129c38a060a8a7ca80	EC:2.4.2.21	cobT
dae05839648cd51d22059b89772955bb	EC:2.4.2.21	cobT
52e5121cab5ea35afd92b1c34dce6f6b	EC:2.4.2.21	cobT
636d09cc540dceaa2f0b16595c6b1433	EC:2.4.2.21	cobT
10de5e65f780a2643885794f165f3b99	EC:2.7.7.62	cobP
38697fb4783021840efb7c899224f5b5	EC:2.7.7.62	cobP
9b4b2058e8dab1760a43656a80ec927f	EC:2.7.7.62	cobP
5c6571412ec0065b85a2888be725579b	EC:2.7.7.62	cobP
d4466eb6e27f848723b5cf50892c1652	EC:2.7.7.62	cobP
e593fd57f2a7939560ff3295070af335	EC:2.7.7.62	cobP
942886118c514b9b6b4cfe3aba393f37	EC:2.7.7.62	cobP
e03d9a5c3e4abea1a8fdccafba172f83	EC:2.7.7.62	cobP
3a8f4b97d3d2d46b09b53035dad43e19	EC:2.7.7.62	cobP
3f700dd05d14fc54e0ff9ec168a28d43	EC:2.7.7.62	cobP
e3f94167ba5023013a22d2e2853aeda7	EC:2.7.7.62	cobP
e70abf362fca1cfbcaa43acc8a02ec8e	EC:2.7.7.62	cobP
3120fd3e8e9408b431ad4a34bd5e1fda	EC:2.7.7.62	cobP
892a7b038bf26e14f3e0dd8e6f6443c8	EC:2.7.7.62	cobP
295868fc9ca151ee6ba4d5aa37d338bc	EC:2.7.7.62	cobP
efb742eb88bc7d9d13de493fbf6adc07	EC:2.7.7.62	cobP
8db09fc988dc376892d19812a0950499	EC:2.7.7.62	cobP
a1c8f910341b433cd5dc67e70039d263	EC:2.7.7.62	cobP
feb73ff01d6febc208f8a0b13aa892c8	EC:2.7.7.62	cobP
5df83b1154e362129c38a060a8a7ca80	EC:2.7.7.62	cobP
dae05839648cd51d22059b89772955bb	EC:2.7.7.62	cobP
52e5121cab5ea35afd92b1c34dce6f6b	EC:2.7.7.62	cobP
10de5e65f780a2643885794f165f3b99	EC:2.7.8.26	cobV
8110a9a68ab9a31612dd103b709f8ff2	EC:2.7.8.26	cobV
38697fb4783021840efb7c899224f5b5	EC:2.7.8.26	cobV
9b4b2058e8dab1760a43656a80ec927f	EC:2.7.8.26	cobV
5c6571412ec0065b85a2888be725579b	EC:2.7.8.26	cobV
89410b090f6a3755f5ecf6df42ea4968	EC:2.7.8.26	cobV
d4466eb6e27f848723b5cf50892c1652	EC:2.7.8.26	cobV
e593fd57f2a7939560ff3295070af335	EC:2.7.8.26	cobV
942886118c514b9b6b4cfe3aba393f37	EC:2.7.8.26	cobV
e03d9a5c3e4abea1a8fdccafba172f83	EC:2.7.8.26	cobV
3a8f4b97d3d2d46b09b53035dad43e19	EC:2.7.8.26	cobV
3f700dd05d14fc54e0ff9ec168a28d43	EC:2.7.8.26	cobV
e3f94167ba5023013a22d2e2853aeda7	EC:2.7.8.26	cobV
3120fd3e8e9408b431ad4a34bd5e1fda	EC:2.7.8.26	cobV
892a7b038bf26e14f3e0dd8e6f6443c8	EC:2.7.8.26	cobV
295868fc9ca151ee6ba4d5aa37d338bc	EC:2.7.8.26	cobV
efb742eb88bc7d9d13de493fbf6adc07	EC:2.7.8.26	cobV
8db09fc988dc376892d19812a0950499	EC:2.7.8.26	cobV
a1c8f910341b433cd5dc67e70039d263	EC:2.7.8.26	cobV
feb73ff01d6febc208f8a0b13aa892c8	EC:2.7.8.26	cobV
5df83b1154e362129c38a060a8a7ca80	EC:2.7.8.26	cobV
dae05839648cd51d22059b89772955bb	EC:2.7.8.26	cobV
52e5121cab5ea35afd92b1c34dce6f6b	EC:2.7.8.26	cobV
636d09cc540dceaa2f0b16595c6b1433	EC:2.7.8.26	cobV
10de5e65f780a2643885794f165f3b99	EC:4.1.1.81	cobC
38697fb4783021840efb7c899224f5b5	EC:4.1.1.81	cobC
9b4b2058e8dab1760a43656a80ec927f	EC:4.1.1.81	cobC
5c6571412ec0065b85a2888be725579b	EC:4.1.1.81	cobC
10de5e65f780a2643885794f165f3b99	EC:5.4.99.61	cobH
38697fb4783021840efb7c899224f5b5	EC:5.4.99.61	cobH
9b4b2058e8dab1760a43656a80ec927f	EC:5.4.99.61	cobH
5c6571412ec0065b85a2888be725579b	EC:5.4.99.61	cobH
e593fd57f2a7939560ff3295070af335	EC:5.4.99.61	cobH
e03d9a5c3e4abea1a8fdccafba172f83	EC:5.4.99.61	cobH
3120fd3e8e9408b431ad4a34bd5e1fda	EC:5.4.99.61	cobH
892a7b038bf26e14f3e0dd8e6f6443c8	EC:5.4.99.61	cobH
8db09fc988dc376892d19812a0950499	EC:5.4.99.61	cobH
a1c8f910341b433cd5dc67e70039d263	EC:5.4.99.61	cobH
feb73ff01d6febc208f8a0b13aa892c8	EC:5.4.99.61	cobH
dae05839648cd51d22059b89772955bb	EC:5.4.99.61	cobH
52e5121cab5ea35afd92b1c34dce6f6b	EC:5.4.99.61	cobH
10de5e65f780a2643885794f165f3b99	EC:6.3.1.10	cobD
38697fb4783021840efb7c899224f5b5	EC:6.3.1.10	cobD
9b4b2058e8dab1760a43656a80ec927f	EC:6.3.1.10	cobD
5c6571412ec0065b85a2888be725579b	EC:6.3.1.10	cobD
d4466eb6e27f848723b5cf50892c1652	EC:6.3.1.10	cobD
e593fd57f2a7939560ff3295070af335	EC:6.3.1.10	cobD
942886118c514b9b6b4cfe3aba393f37	EC:6.3.1.10	cobD
e03d9a5c3e4abea1a8fdccafba172f83	EC:6.3.1.10	cobD
3a8f4b97d3d2d46b09b53035dad43e19	EC:6.3.1.10	cobD
3f700dd05d14fc54e0ff9ec168a28d43	EC:6.3.1.10	cobD
e3f94167ba5023013a22d2e2853aeda7	EC:6.3.1.10	cobD
d24e52d52c2a3b4ad326eef83163cb27	EC:6.3.1.10	cobD
3120fd3e8e9408b431ad4a34bd5e1fda	EC:6.3.1.10	cobD
892a7b038bf26e14f3e0dd8e6f6443c8	EC:6.3.1.10	cobD
295868fc9ca151ee6ba4d5aa37d338bc	EC:6.3.1.10	cobD
fe54ca22ce289759fbc8ab9c9a7dc014	EC:6.3.1.10	cobD
efb742eb88bc7d9d13de493fbf6adc07	EC:6.3.1.10	cobD
8db09fc988dc376892d19812a0950499	EC:6.3.1.10	cobD
a1c8f910341b433cd5dc67e70039d263	EC:6.3.1.10	cobD
feb73ff01d6febc208f8a0b13aa892c8	EC:6.3.1.10	cobD
dae05839648cd51d22059b89772955bb	EC:6.3.1.10	cobD
52e5121cab5ea35afd92b1c34dce6f6b	EC:6.3.1.10	cobD
636d09cc540dceaa2f0b16595c6b1433	EC:6.3.1.10	cobD
10de5e65f780a2643885794f165f3b99	EC:6.3.5.10	cobQ
38697fb4783021840efb7c899224f5b5	EC:6.3.5.10	cobQ
9b4b2058e8dab1760a43656a80ec927f	EC:6.3.5.10	cobQ
5c6571412ec0065b85a2888be725579b	EC:6.3.5.10	cobQ
d4466eb6e27f848723b5cf50892c1652	EC:6.3.5.10	cobQ
e593fd57f2a7939560ff3295070af335	EC:6.3.5.10	cobQ
942886118c514b9b6b4cfe3aba393f37	EC:6.3.5.10	cobQ
e03d9a5c3e4abea1a8fdccafba172f83	EC:6.3.5.10	cobQ
3a8f4b97d3d2d46b09b53035dad43e19	EC:6.3.5.10	cobQ
3f700dd05d14fc54e0ff9ec168a28d43	EC:6.3.5.10	cobQ
e3f94167ba5023013a22d2e2853aeda7	EC:6.3.5.10	cobQ
3120fd3e8e9408b431ad4a34bd5e1fda	EC:6.3.5.10	cobQ
892a7b038bf26e14f3e0dd8e6f6443c8	EC:6.3.5.10	cobQ
295868fc9ca151ee6ba4d5aa37d338bc	EC:6.3.5.10	cobQ
efb742eb88bc7d9d13de493fbf6adc07	EC:6.3.5.10	cobQ
8db09fc988dc376892d19812a0950499	EC:6.3.5.10	cobQ
a1c8f910341b433cd5dc67e70039d263	EC:6.3.5.10	cobQ
feb73ff01d6febc208f8a0b13aa892c8	EC:6.3.5.10	cobQ
dae05839648cd51d22059b89772955bb	EC:6.3.5.10	cobQ
52e5121cab5ea35afd92b1c34dce6f6b	EC:6.3.5.10	cobQ
636d09cc540dceaa2f0b16595c6b1433	EC:6.3.5.10	cobQ
10de5e65f780a2643885794f165f3b99	EC:6.3.5.9	cobB
38697fb4783021840efb7c899224f5b5	EC:6.3.5.9	cobB
9b4b2058e8dab1760a43656a80ec927f	EC:6.3.5.9	cobB
5c6571412ec0065b85a2888be725579b	EC:6.3.5.9	cobB
d4466eb6e27f848723b5cf50892c1652	EC:6.3.5.9	cobB
e593fd57f2a7939560ff3295070af335	EC:6.3.5.9	cobB
e03d9a5c3e4abea1a8fdccafba172f83	EC:6.3.5.9	cobB
3a8f4b97d3d2d46b09b53035dad43e19	EC:6.3.5.9	cobB
3f700dd05d14fc54e0ff9ec168a28d43	EC:6.3.5.9	cobB
3120fd3e8e9408b431ad4a34bd5e1fda	EC:6.3.5.9	cobB
892a7b038bf26e14f3e0dd8e6f6443c8	EC:6.3.5.9	cobB
295868fc9ca151ee6ba4d5aa37d338bc	EC:6.3.5.9	cobB
8db09fc988dc376892d19812a0950499	EC:6.3.5.9	cobB
a1c8f910341b433cd5dc67e70039d263	EC:6.3.5.9	cobB
feb73ff01d6febc208f8a0b13aa892c8	EC:6.3.5.9	cobB
dae05839648cd51d22059b89772955bb	EC:6.3.5.9	cobB
52e5121cab5ea35afd92b1c34dce6f6b	EC:6.3.5.9	cobB
8b801620fe806e64ec9cebd2b55c2ccf	EC:6.6.1.2	cobNST
d4466eb6e27f848723b5cf50892c1652	EC:6.6.1.2	cobNST
e593fd57f2a7939560ff3295070af335	EC:6.6.1.2	cobNST
942886118c514b9b6b4cfe3aba393f37	EC:6.6.1.2	cobNST
e03d9a5c3e4abea1a8fdccafba172f83	EC:6.6.1.2	cobNST
3a8f4b97d3d2d46b09b53035dad43e19	EC:6.6.1.2	cobNST
e3f94167ba5023013a22d2e2853aeda7	EC:6.6.1.2	cobNST
3120fd3e8e9408b431ad4a34bd5e1fda	EC:6.6.1.2	cobNST
9125d4ce0a7b21f6a79fca73598bc020	EC:6.6.1.2	cobNST
39f7f5cef99616295d4e12d69bb443b1	EC:6.6.1.2	cobNST
892a7b038bf26e14f3e0dd8e6f6443c8	EC:6.6.1.2	cobNST
295868fc9ca151ee6ba4d5aa37d338bc	EC:6.6.1.2	cobNST
fe54ca22ce289759fbc8ab9c9a7dc014	EC:6.6.1.2	cobNST
efb742eb88bc7d9d13de493fbf6adc07	EC:6.6.1.2	cobNST
8db09fc988dc376892d19812a0950499	EC:6.6.1.2	cobNST
a1c8f910341b433cd5dc67e70039d263	EC:6.6.1.2	cobNST
feb73ff01d6febc208f8a0b13aa892c8	EC:6.6.1.2	cobNST
899aed1b176b7e93ccc0432e5a561542	EC:6.6.1.2	cobNST
dae05839648cd51d22059b89772955bb	EC:6.6.1.2	cobNST
52e5121cab5ea35afd92b1c34dce6f6b	EC:6.6.1.2	cobNST

## Sheet: S3
Supplementary Table S3. Comparison of bacteria/algae ratios based on the literature.
Algal species	Size (µm)	Carbon content (pg/cell)	Bacteria/algae ratio (cell/cell)	Bacteria/algae ratio (cell/pg C)	Reference
Lobomonas rostrata	7a	~ 25d	30	1.2	Kazamia et al. (2012)
Lingulodinium polyedrum	42 - 54b	4250b	400	0.09	Cruz-Lopez et al. (2018)
Ostreococcus tauri	1c	0.67e	1	1.5	Cooper et al. (2019)
Tisochrysis lutea	5	10	2 - 10	0.2 - 1	This work
a: estimated from Fig. 3 in Ridley et al. (J. Appl. Phycol., 2018).
b: from Lewis & Hallett (1997).
c: from Chrétiennot-Dinet et al. (1995).
d: Value for Chlamydomonas reinhardtii (Strenkert et al., 2019), a close species and the same size as L. rostrata. This value is in line with the protein content of 14 pg/cell measured for L. rostrata in Helliwell et al. (2018).
e: from Marañón et al. (2013).
Chrétiennot-Dinet, M. J., Courties, C., Vaquer, A., Neveux, J., Claustre, H., Lautier, J., & Machado, M. C. (1995). A new marine picoeucaryote: Ostreococcus tauri gen. et sp. nov.(Chlorophyta, Prasinophyceae). Phycologia, 34(4), 285-292.
Helliwell, K. E., Pandhal, J., Cooper, M. B., Longworth, J., Kudahl, U. J., Russo, D. A., Tomsett, E. V., Bunburry, F., Salmon, D. L., Smirnoff, N., Wright, P. C., & Smith, A. G. (2018). Quantitative proteomics of a B12‐dependent alga grown in coculture with bacteria reveals metabolic tradeoffs required for mutualism. New Phytologist, 217(2), 599-612.
Lewis, J., & Hallett, R. (1997). Lingulodinium polyedrum (Gonyaulax polyedra) a blooming dinoflagellate. Oceanography And Marine Biology: Volume 35, 35, 89.
Marañón, E., Cermeño, P., López‐Sandoval, D. C., Rodríguez‐Ramos, T., Sobrino, C., Huete‐Ortega, M., Blanco, J. M., & Rodríguez, J. (2013). Unimodal size scaling of phytoplankton growth and the size dependence of nutrient uptake and use. Ecology letters, 16(3), 371-379.
Ridley, C. J., Day, J. G., & Smith, A. G. (2018). Cryopreservation studies of an artificial co-culture between the cobalamin-requiring green alga Lobomonas rostrata and the bacterium Mesorhizobium loti. Journal of applied phycology, 30(2), 995-1003.
Strenkert, D., Schmollinger, S., Gallaher, S. D., Salomé, P. A., Purvine, S. O., Nicora, C. D., Mettler-Altmann, T., Soubeyrand, E., Weber, A. P. M., Lipton, M. S., Basset, G. J., & Merchant, S. S. (2019). Multiomics resolution of molecular events during a day in the life of Chlamydomonas. Proceedings of the National Academy of Sciences, 116(6), 2374-2383.
